# Supplementary material for: Dietary Copper/Zinc Ratio and Type 2 Diabetes Risk in Women: The E3N Cohort Study
Source: Nutrients. 2021 Jul 22;13(8):2502. doi: 10.3390/nu13082502 (PMC8400926; doi:10.3390/nu13082502)
Supplement: Supplementary file 1 [file nutrients-13-02502-s001.zip]

Archive with 1 entries (1 files):
- nutrients-1250109-supplementary.pdf
